# Supplementary material for: Comparative Analysis of Growth Traits and Metabolic Profiles in Camassia Cultivars ‘Alba’ and ‘Caerulea’ Under Varying Cultivation Conditions
Source: Molecules. 2025 Nov 23;30(23):4520. doi: 10.3390/molecules30234520 (PMC12693426; doi:10.3390/molecules30234520)
Supplement: Supplementary file 1 [file molecules-30-04520-s001.zip]

Archive with 1 entries (1 files):
- molecules-3967963-supplementary.xlsx
