# Supplementary material for: Comparative Analysis of Growth Traits and Metabolic Profiles in Camassia Cultivars ‘Alba’ and ‘Caerulea’ Under Varying Cultivation Conditions
Source: Molecules. 2025 Nov 23;30(23):4520. doi: 10.3390/molecules30234520 (PMC12693426; doi:10.3390/molecules30234520)
Supplement: Supplementary file 1 [file molecules-30-04520-s001.zip › molecules-3967963-supplementary.xlsx]

## Sheet: all data
	Metabolites, mg/g dw
	RT	RI	Free amino, inorganic and organic acids	CA 1 YF		CA 2 YF		CC 1Y F		CC 2Y F		CA PI		CC PI		CA PO		CC PO
				meam	sd	meam	sd	meam	sd	meam	sd	meam	sd	meam	sd	meam	sd	meam	sd
	9.146	1509	Aspartic acid 3TMS	0.192775	0.0319557	0.217836	0.0361099	0.243009	0.0403606	0.2746	0.0456075	0.0982205	0.0163132	0.258709	0.0429682	0.119116	0.0197837	0.315499	0.0524002
	12.053	1767	Glutamine 3TMS	0.118707	0.0196777	0.134139	0.0222358	0.542039	0.0900256	0.612504	0.101729	0.183	0.030394	0.577058	0.0958418	0.221933	0.0368602	0.703729	0.11688
	5.885	1263	Phosphoric acid 3TMS	3.949	0.654612	4.46236	0.739711	1.05069	0.174506	1.18728	0.197192	3.85645	0.640506	1.11857	0.18578	4.67689	0.776771	1.36411	0.226562
	6.709	1307	Succinic acid 2TMS	0.258855	0.0429095	4.46236	0.739711	0.21727	0.0360857	1.18728	0.197192	0.252789	0.0419849	0.231307	0.038417	0.306568	0.050917	0.282081	0.04685
	7.118	1345	Fumaric acid 2TMS	0.176805	0.0293084	0.292506	0.0484878	0.244523	0.0406121	0.245515	0.0407768	0.172661	0.0286768	0.260321	0.0432359	0.209394	0.0347777	0.317464	0.0527267
	8.443	1477	Malic acid 3TMS	0.64899	0.107581	0.19979	0.0331184	1.45124	0.241032	0.276311	0.0458917	0.458285	0.0761152	1.545	0.256604	0.768614	0.127657	1.88415	0.312932
	12.237	1793	Shikimic acid 4TMS	0.402946	0.066795	0.733359	0.121566	0.328554	0.0545686	1.6399	0.272366	0.453431	0.075309	0.349781	0.0580941	0.542293	0.0900679	0.426562	0.0708464
	12.312	1804	Citric acid 4TMS	0.291146	0.0482623	0.455329	0.0754783	1.73437	0.288057	0.371266	0.0616625	0.323094	0.0536617	1.84642	0.306667	0.39183	0.065078	2.25174	0.373984
	12.51	1843	Quinic acid 5TMS	0.452324	0.0749802	0.328995	0.0545363	0.529926	0.0880138	1.95984	0.325504	0.501958	0.0833688	0.564162	0.0937001	0.608748	0.101105	0.688003	0.114268
	RT	RI	Sacharides (mono- and di-)	CA 1 YF		CA 2 YF		CC 1Y F		CC 2Y F		CA PI		CC PI		CA PO		CC PO
				meam	sd	meam	sd	meam	sd	meam	sd	meam	sd	meam	sd	meam	sd	meam	sd
	7.938	1427	Erythrose oxime 4TMS isomer	0.13974	0.036435	0.157907	0.0411716	0.218329	0.0362617	0.246712	0.0409757	0.134407	0.0223233	0.191042	0.0318404	0.163001	0.0270724	0.283457	0.0470786
	8.223	1441	Erythrose oxime 4TMS isomer	0.142986	0.0232991	0.161575	0.026328	0.271722	0.0451295	0.307046	0.0509964	0.153017	0.0254142	0.133333	0.0222222	0.185571	0.0308209	0.162222	0.026943
	10.304	1639	Xylose oxime 4TMS isomer	0.439355	0.0728304	0.496471	0.0822983	1.5166	0.251887	1.71376	0.284633	0.49317	0.0819092	1.32705	0.221175	0.59809	0.099335	1.969	0.327025
	10.383	1648	Xylose oxime 4TMS isomer	0.353481	0.0495352	0.399434	0.0559748	0.813562	0.135122	0.919326	0.152688	0.452903	0.0752213	0.711882	0.118647	0.367798	0.0610865	1.05625	0.175429
	10.559	1662	Ribose oxime 4TMS isomer	0.0934667	0.0154937	0.105617	0.0175078	0.512262	0.08508	0.578856	0.0961405	0.567778	0.0943005	0.448239	0.0747064	0.121667	0.0202073	0.66507	0.110459
	10.811	1678	Ribose oxime 4TMS isomer	0.116833	0.0193671	0.132022	0.0218848	0.464821	0.0772007	0.525247	0.0872368	0.324444	0.053886	0.406727	0.0677878	0.162222	0.026943	0.603477	0.10023
	12.756	1855	Fructose oxime 5TMS isomer	5.57081	0.923454	6.29502	1.0435	6.77851	1.12582	7.65972	1.27218	7.55947	1.25553	5.93132	0.988554	7.01408	1.16495	8.80054	1.46166
	12.91	1864	Fructose oxime 5TMS isomer	5.25101	0.870442	5.93364	0.9836	6.06437	1.00721	6.85274	1.13815	7.25287	1.20461	5.30644	0.884407	6.00932	0.99807	7.87338	1.30767
	12.984	1875	Galactose oxime 6TMS isomer	1.80034	0.298436	2.03438	0.337233	1.3021	0.216263	1.47138	0.244377	1.11963	0.185955	1.13937	0.189894	1.31195	0.217898	1.69052	0.280774
	13.155	1881	Glucose oxime 6TMS isomer	5.8859	0.975685	6.65106	1.10252	4.61237	0.766056	5.21198	0.865643	4.80438	0.797945	4.03591	0.672652	5.38741	0.894779	5.98825	0.99457
	13.202	1898	Galactose oxime 6TMS isomer	0.415347	0.0688507	0.469343	0.0778013	0.247299	0.0410731	0.279448	0.0464126	0.187481	0.0311381	0.216391	0.0360652	0.227366	0.0377626	0.321068	0.0533253
	13.417	1901	Glucose oxime 6TMS isomer	0.878403	0.14561	0.992595	0.164539	0.779243	0.129422	0.880545	0.146247	0.985996	0.163761	0.681853	0.113642	1.19576	0.198601	1.01169	0.168029
	24.606	2613	Sucrose 8TMS isomer	0.220445	0.0365424	0.249103	0.0412929	0.463307	0.0769492	0.523537	0.0869526	0.247447	0.0410977	0.405402	0.067567	0.30009	0.049841	0.601511	0.0999032
	24.872	2620	Sucrose 8TMS isomer	11.8387	1.96246	13.3777	2.21758	13.9285	2.31334	15.7392	2.61407	12.6162	2.09539	9.15064	1.52511	12.0467	2.00079	13.5772	2.25499
	RT	RI	Sugar alcohols and acids	CA 1 YF		CA 2 YF		CC 1Y F		CC 2Y F		CA PI		CC PI		CA PO		CC PO
				meam	sd	meam	sd	meam	sd	meam	sd	meam	sd	meam	sd	meam	sd	meam	sd
	8.737	1493	Erythritol 4TMS	0.404661	0.0670793	0.457267	0.0757996	0.807001	0.134033	0.911912	0.151457	0.455434	0.0756417	0.706141	0.11769	0.550861	0.0914909	1.04773	0.174014
	13.716	1921	Sorbitol 6TMS	0.591947	0.0981251	0.6689	0.110881	1.03164	0.332056	1.16575	0.375223	0.664453	0.110357	1.05193	0.175321	0.805812	0.133835	1.56078	0.259226
	16.235	2078	myo-Inositol 6TMS	3.21002	0.532114	3.62732	0.601289	2.11264	0.350882	2.38728	0.396496	2.74757	0.24	1.8486	0.3081	2.32819	0.357331	2.74284	0.45555
	13.789	1934	Ascorbic acid 5TMS	0.081766	0.0135803	0.0923955	0.0153457	0.153426	0.0254821	0.173372	0.0287948	0.0614108	0.0101995	0.134251	0.0223751	0.0835905	0.0138833	0.199193	0.0330834
	RT	RI	Fatty alcohols and alkanes	CA 1 YF		CA 2 YF		CC 1Y F		CC 2Y F		CA PI		CC PI		CA PO		CC PO
				meam	sd	meam	sd	meam	sd	meam	sd	meam	sd	meam	sd	meam	sd	meam	sd
	17.27	1273	n-Decanol TMS	0.142492	0.0236076	0.161016	0.0266766	0.106869	0.0177057	0.120762	0.0200075	0.178115	0.0295095	0.178115	0.0295095	0.106869	0.0177057	0.149216	0.0246132
	22.16	1571	n-Tridecanol tms	0.605591	0.100332	0.684318	0.113376	0.605591	0.100332	0.684318	0.113376	0.926198	0.15345	1.17556	0.194763	0.641214	0.106234	0.994771	0.164088
	28.54	1876	n-Tetradecanol TMS	0.284984	0.0472152	0.322032	0.0533532	0.320607	0.0531171	0.362286	0.0600224	0.463099	0.0767248	0.534345	0.0885286	0.320607	0.0531171	0.447647	0.0738395
	18.38	1301	n-Tridecane	0.71246	0.118038	0.80508	0.133383	0.783706	0.129842	0.885588	0.146721	1.21118	0.200665	1.31805	0.21837	0.819329	0.135744	1.09425	0.180496
	RT	RI	Fatty acids	CA 1 YF		CA 2 YF		CC 1Y F		CC 2Y F		CA PI		CC PI		CA PO		CC PO
				meam	sd	meam	sd	meam	sd	meam	sd	meam	sd	meam	sd	meam	sd	meam	sd
	19.19	1366	n-Decanoic acid ME	1.46054	0.241978	1.65041	0.273435	1.56741	0.259684	1.77118	0.293443	2.13738	0.354114	2.74297	0.454447	1.46054	0.241978	2.33771	0.385606
	22.02	1562	Lauric acid ME	2.20863	0.365918	2.49575	0.413487	2.10176	0.348212	2.37499	0.39348	3.13482	0.519368	3.77604	0.625602	2.173	0.360016	3.18327	0.525081
	26.94	1733	Mirystic acid ME	0.819329	0.135744	0.925842	0.153391	0.890575	0.147548	1.00635	0.166729	1.31805	0.21837	1.60303	0.265586	0.926198	0.15345	1.34294	0.221518
	29.13	1941	Palmitic acid ME	0.854952	0.141646	0.966096	0.16006	0.961821	0.159351	1.08686	0.180067	1.49617	0.24788	1.56741	0.259684	1.03307	0.171155	1.34294	0.221518
	32.66	2142	Stearic acid ME	0.569968	0.0944305	0.644064	0.106706	0.536635	0.145764	0.606397	0.164714	0.961821	0.159351	0.997444	0.165253	0.676837	0.112136	0.845555	0.139475
	32.07	2092	Linoleic acid ME	0.463099	0.0767248	0.523302	0.086699	0.605591	0.100332	0.684318	0.113376	0.641214	0.106234	0.926198	0.15345	0.427476	0.0708229	0.795816	0.13127
	32.17	2097	Oleic acid ME	0.213738	0.0354114	0.241524	0.0400149	0.284984	0.0472152	0.322032	0.0533532	0.463099	0.0767248	0.284984	0.0472152	0.320607	0.0531171	0.248693	0.0410219

## Sheet: total
	Metabolites, mg/g dw
	Class	CA 1 YF		CA 2 YF		CC 1Y F		CC 2Y F		CA PI		CC PI		CA PO		CC PO
		meam	sd	meam	sd	meam	sd	meam	sd	meam	sd	meam	sd	meam	sd	meam	sd
	Total free amino acids	0.311482	0.0516334	0.351975	0.0583457	0.785047	0.130386	0.887104	0.147336	0.281221	0.0467071	0.835766	0.13881	0.341049	0.0566439	1.01923	0.16928
	Total inorganic and organic acids	6.18006	1.02445	10.9347	1.81261	5.55658	0.922875	6.8674	1.14059	6.01867	0.999622	5.91557	0.982499	7.50434	1.24637	7.2141	1.19817
	Total mono- and disacharides	33.1468	5.49844	37.4559	6.21324	37.973	6.30682	42.9095	7.12671	36.8992	6.12848	30.0856	5.01427	35.091	5.82816	44.6036	7.40808
	Total sugar alcohols and acids	4.28839	0.710899	4.84589	0.803316	4.10471	0.842452	4.63832	0.951971	3.92887	0.436199	3.74092	0.623486	3.76845	0.59654	5.55055	0.921874
	Total fatty alcohols and alkanes	1.74553	0.289193	1.97245	0.326789	1.81677	0.300997	2.05295	0.340127	2.77859	0.460349	3.20607	0.531171	1.88802	0.312801	2.68588	0.443037
	Total fatty acids	6.59025	1.09185	7.44699	1.23379	6.94877	1.20811	7.85212	1.36516	10.1526	1.68204	11.8981	1.97124	7.01773	1.16268	10.0969	1.66549

## Sheet: PCA
	Compound	PC1-61,5	PC2-28,5	PC3-6,1
	Ascorbic acid	0.171065	-0.160575	0.105231
	Aspartic acid	0.159018	-0.131836	0.302391
	Citric acid	0.142237	-0.219655	-0.0294695
	Erythritol	0.18515	-0.1253	-0.0815367
	Erythrose i1	0.186672	-0.120648	-0.0551449
	Erythrose i2	-0.0911022	0.270569	-0.0427328
	Fructose i1	0.201954	0.0243874	-0.058724
	Fructose i2	0.203902	0.0258372	0.0177547
	Fumaric acid	0.200009	-0.0303448	-0.0144498
	Galactose i1	0.132993	0.146669	0.388741
	Galactose i2	0.0870796	0.141556	0.505099
	Glucose i1	0.152619	0.178812	0.20653
	Glucose i2	0.137668	0.200687	-0.136628
	Glutamine	0.157498	-0.186255	-0.125779
	Lauric acid	0.181407	0.139352	0.053254
	Linoleic acid	0.192355	-0.0365883	0.0321149
	Malic acid	0.175241	-0.160551	-0.00592197
	Mirystic acid	0.196208	0.0869612	-0.0757752
	myo-Inositol	0.109657	0.225953	0.263153
	n-Decanoic acid	0.198829	0.0717175	0.0167308
	n-Decanol	0.111011	0.185166	0.0827101
	n-Tetradecanol	0.196166	0.0721719	-0.106282
	n-Tridecane	0.183184	0.118475	-0.141445
	n-Tridecanol	0.18808	0.121926	0.0330091
	Oleic acid	0.0545315	0.158361	-0.413751
	Palmitic acid	0.178078	0.123241	-0.190045
	Phosphoric acid	-0.0280134	0.297453	-0.0287468
	Quinic acid	0.192324	0.0575833	-0.118859
	Ribose i1	0.104182	-0.261032	0.0303839
	Ribose i2	0.104527	-0.260739	0.0309332
	Shikimic acid	0.122752	0.217789	-0.128501
	Sorbitol	0.184152	-0.131521	-0.066617
	Stearic acid	0.168447	0.163331	-0.126009
	Succinic acid	0.161537	0.17118	-0.0299888
	Sucrose i1	0.185117	-0.130849	-0.041694
	Sucrose i2	0.195402	0.050763	0.011575
	Xylose i1	0.159588	-0.191765	-0.0402744
	Xylose i2	0.164595	-0.174334	0.118205
